# Supplementary material for: Systems Genomics Reveals microRNA Regulation of ICS Response in Childhood Asthma
Source: Cells. 2023 May 29;12(11):1505. doi: 10.3390/cells12111505 (PMC10309175; doi:10.3390/cells12111505)
Supplement: Supplementary file 1 [file cells-12-01505-s001.zip]

Archive with 1 entries (1 files):
- cells-2332255-supplementary-SI.pdf
